# Supplementary material for: Vegetation Indices for Early Grey Mould Detection in Lettuce Grown under Different Lighting Conditions
Source: Plants (Basel). 2023 Nov 30;12(23):4042. doi: 10.3390/plants12234042 (PMC10871106; doi:10.3390/plants12234042)
Supplement: Supplementary file 1 [file plants-12-04042-s001.zip]

Archive with 1 entries (1 files):
- plants-2712078-supplementary.pdf
